# Supplementary material for: Genetic diversity of imported PRRSV-2 strains, 2005–2020, Hungary
Source: Front Vet Sci. 2022 Oct 11;9:986850. doi: 10.3389/fvets.2022.986850 (PMC9595726; doi:10.3389/fvets.2022.986850)
Supplement: Supplementary file 1 [file Data_Sheet_1.FASTA]

>19678_NEBIH_2010_HU
GCCAGCAACAGCAGCAGCTCCCATTTACAGTTGATTTATAACTTGACGATATGTGAGCTGAATGGCACAGATTGGTTGAATAATAAATTTGATTGGGCAGTGGAGACTTTCGTTATTTTTCCTGTGTTGACTCATATTGTCTCCTATGGTGCCCTCACCACCAGCCATCTTCTTGATACGGTCGGTCTGGTGACCGTGTCTACCGCCGGATATTATCACGGGCGGTATGTTTTGAGTAGCATCTACGCTGTCTGCGCCCTAGCCGCGTTGATTTGCTTCGTCATCAGGTTTACGAAGAACTGCATGTCCTGGCGCTACTCATGTACCAGATACACCAACTTTCTTCTGGACACTAAGGGCAGACTCTATCGCTGGCGGTCGCCCGTTATTATAGAGAAAGGGGGTAAAGTTGAGGTCGGAGGTCACCTGATC
>4020_NEBIH_2013_HU
GCCAGCAACGACAACAGCTCCCATTTACAGTTGATTTATAACTTGACGATATGTGAGCTGAATGGCACAGATTGGCTGAATAATAAATTTGATTGGGCAGTGGAGACTTTCGTTATTTTTCCTGTGTTGACTCATATTGTCTCCTATGGTGCCCTCACCACCAGCCATCTTCTTGACACGGTCGGTCTGGTGACCGTGTCTACCGCCGGATATTATCACGGGCGGTATGTTTTGAGTAGCATCTACGCTGTCTGCGCCCTAGCCGCGTTGATTTGCTTCGTCATCAGGTTTACGAAGAACTGCATGTCCTGGCGCTACTCATGTACCAGATACACCAACTTTCTTCTGGACACTAAGGGCAGACTCTATCGCTGGCGGTCGCCCGTTATTATAGAGAAAGGGGGTAAAGTTGAGGTCGGAGGTCACCTGATC
>273_NEBIH_2009_HU
GCCAACAGCAACAGCAGCTCCCATCTACAGCTGATTTACAACTTGACGCTATGTGAGCTGAATGGCACAGATTGGCTGGCTAGCAAATTTGATTGGGCAGTGGAGAGTTTTGTCATCTTTCCCGTTTTGACTCACATTGTCTCCTATGGTGCCCTCACCACCAGCCATTTTCTTGACACAGTCGCTTTAGTCACTGTGTCCACCGCCGGTTTTCTTCACGGGCGGTATGTCCTAAGTAGCATCTACGCAGTCTGTGCCCTGGCTGCGCTAACTTGCTTTGTCATTAGGTTTGTAAAGAATTGCATGTCCTGGCGCTACGCGTGTACCAGGTACACCAACTTCCTTTTGGACACTAAGGGCAGACTCTATCGTTGGCGGTCGCCTGTCATCATAGAGAAAAGGGGCAAAGTTGAGGTCGAAGGTCATCTAATC
>23090_NEBIH_2010_HU
GCCAACAACAGCAGCAGCTCCCATCTACAGCTGATTTACAACTTGACGCTATGTGAGCTGAATGGCACGGACTGGCTAGCTAACAAGTTTGATTGGGCAGTGGAGAGTTTTGTCATCTTTCCCGTTTTGACTCACATTGTCTCCTATGGTGCCCTCACTACCAGCCATTTCCTTGACACAGTCGCTTTGGTCACTGTGTCTACCGCCGGGTTTGTTCACGGGCGGTATGTCCTAAGCAGCATCTACGCGGTTTGTGCCCTGGCTGCGCTGATTTGCTTCATCATTAGGCTTGCAAAGAATTGCATGTCCTGGCGCTACGCGTGTACCAGACACACCAACTTTCTTCTGGACACTAAGGGCGTACTCTATCGTTGGCGGTCGCCTGTCATCATAGAGAAAAGGGGCAAAGTTGAGGTTGAAGGTCACCTGATC
>28663_NEBIH_2011_HU
GCCAACAACAGCAGCAGCTCCCATCTACAGCTGATTTACAACTTGACGCTATGTGAGCTGAATGGCACGGACTGGCTAGCTAACAAGTTTGATTGGGCAGTGGAGAGTTTTGTCATCTTTCCCGTTTTGACTCACATTGTCTCCTATGGTGCCCTCACTACCAGCCATTTCCTTGACACAGTCGCTTTGGTCACTGTGTCTACCGCCGGGTTTGTTCACGGGCGGTATGTCCTAAGCAGCATCTACGCGGTTTGTGCCCTGGCTGCGCTGATTTGCTTCATCATTAGGCTTGCAAAGAATTGCATGTCCTGGCGCTACGCGTGTACCAGACACACCAACTTTCTTCTGGACACTAAGGGCGTACTCTATCGTTGGCGGTCGCCTGTCATCATAGAGAAAAGGGGCAAAGTTGAGGTTGAAGGTCACCTGATC
>32708_NEBIH_2011_HU
GCCAACAACAGCAGCAGCTCCCATCTACAGCTGATTTACAACTTGACGCTATGTGAGCTGAATGGCACGGACTGGCTAGCTAACAAGTTTGATTGGGCAGTGGAGAGTTTTGTCATCTTTCCCGTTTTGACTCACATTGTCTCCTATGGTGCCCTCACTACCAGCCATTTCCTTGACACAGTCGCTTTGGTCACTGTGTCTACCGCCGGGTTTGTTCACGGGCGGTATGTCCTAAGCAGCATCTACGCGGTTTGTGCCCTGGCTGCGCTGATTTGCTTCATCATTAGGCTTGCAAAGAATTGCATGTCCTGGCGCTACGCGTGTACCAGACACACCAACTTTCTTCTGGACACTAAGGGCGTACTCTATCGTTGGCGGTCGCCTGTCATCATAGAGAAAAGGGGCAAAGTTGAGGTTGAAGGTCACCTGATC
>55352_5_NEBIH_2018_HU
GCCAGCAGCAGCAACAGCTCCCATCTACAGCTGATTTACAACTTGACGCTATGTGAGCTGAATGGCACAGATTGGCTGGCAGATAGATTTGATTGGGCAGTGGAGAGTTTTGTCATCTTTCCCGTTTTGACTCACATTGTCTCCTATGGTGCCCTCACTACCAGCCATTTCCTTGACACTGTCGCTTTAGTCACTGTGTCTACCGCCGGGTTTGTTCACGGGCGGTATGTCCTGAGTAGCATCTACGCGGTCTGTGCCCTGGCTGCGTTGACTTGCTTCGTCATTAGGTTTGCAAAGAATTGCATGTCCTGGCGCTATGCGTGTACCAGATATACCAACTTTCTTCTGGACACTAAGGGCAGACTCTATCGTTGGCGGTCGCCTGTCATCATAGAGAAGAGGGGCAAAGTTGAGGTCGAAGGACATCTGATC
>55352_10_NEBIH_2018_HU
GCCAGCAGCAGCAACAGCTCCCATCTACAGCTGATTTACAACTTGACGCTATGTGAGCTGAATGGCACAGATTGGCTGGCAGATAGATTTGATTGGGCAGTGGAGAGTTTTGTCATCTTTCCCGTTTTGACTCACATTGTCTCCTATGGTGCCCTCACTACCAGCCATTTCCTTGACACTGTCGCTTTAGTCACTGTGTCTACCGCCGGGTTTGTTCACGGGCGGTATGTCCTGAGTAGCATCTACGCGGTCTGTGCCCTGGCTGCGTTGACTTGCTTCGTCATTAGGTTTGCAAAGAATTGCATGTCCTGGCGCTATGCGTGTACCAGATATACCAACTTTCTTCTGGACACTAAGGGCAGACTCTATCGTTGGCGGTCGCCTGTCATCATAGAGAAGAGGGGCAAAGTTGAGGTCGAAGGACATCTGATC
>55352_15_NEBIH_2018_HU
GCCAGCAGCAGCAACAGCTCCCATCTACAGCTGATTTACAACTTGACGCTATGTGAGCTGAATGGCACAGATTGGCTGGCAGATAGATTTGATTGGGCAGTGGAGAGTTTTGTCATCTTTCCCGTTTTGACTCACATTGTCTCCTATGGTGCCCTCACTACCAGCCATTTCCTTGACACTGTCGCTTTAGTCACTGTGTCTACCGCCGGGTTTGTTCACGGGCGGTATGTCCTGAGTAGCATCTACGCGGTCTGTGCCCTGGCTGCGTTGACTTGCTTCGTCATTAGGTTTGCAAAGAATTGCATGTCCTGGCGCTATGCGTGTACCAGATATACCAACTTTCTTCTGGACACTAAGGGCAGACTCTATCGTTGGCGGTCGCCTGTCATCATAGAGAAGAGGGGCAAAGTTGAGGTCGAAGGACATCTGATC
>55352_20_NEBIH_2018_HU
GCCAGCAGCAGCAACAGCTCCCATCTACAGCTGATTTACAACTTGACGCTATGTGAGCTGAATGGCACAGATTGGCTGGCAGATAGATTTGATTGGGCAGTGGAGAGTTTTGTCATCTTTCCCGTTTTGACTCACATTGTCTCCTATGGTGCCCTCACTACCAGCCATTTCCTTGACACTGTCGCTTTAGTCACTGTGTCTACCGCCGGGTTTGTTCACGGGCGGTATGTCCTGAGTAGCATCTACGCGGTCTGTGCCCTGGCTGCGTTGACTTGCTTCGTCATTAGGTTTGCAAAGAATTGCATGTCCTGGCGCTATGCGTGTACCAGATATACCAACTTTCTTCTGGACACTAAGGGCAGACTCTATCGTTGGCGGTCGCCTGTCATCATAGAGAAGAGGGGCAAAGTTGAGGTCGAAGGACATCTGATC
>55352_16-20_NEBIH_2018_HU
TTCTGCAGCAGCAACAGCTCCCATCTACAGCTGATTTACAACTTGACGCTATGTGAGCTGAATGGCACAGATTGGCTGGCAGATAGATTTGATTGGGCAGTGGAGAGTTTTGTCATCTTTCCCGTTTTGACTCACATTGTCTCCTATGGTGCCCTCACTACCAGCCATTTCCTTGACACTGTCGCTTTAGTCACTGTGTCTACCGCCGGGTTTGTTCACGGGCGGTATGTCCTGAGTAGCATCTACGCGGTCTGTGCCCTGGCTGCGTTGACTTGCTTCGTCATTAGGTTTGCAAAGAATTGCATGTCCTGGCGCTATGCGTGTACCAGATATACCAACTTTCTTCTGGACACTAAGGGCAGACTCTATCGTTGGCGGTCGCCTGTCATCATAGAGAAGAGGGGCAAAGTTGAGGTCGAAGGACATCTGATC
>11033_NEBIH_2015_HU
GCCAGCGCCAACAGCAGCTCCCATCTACAGCTGATTTACAACTTGACGCTATGTGAGCTGAATGGCACAGATTGGCTAGCTAACAAATTTGATTGGGCAGTGGAGAGTTTTGTCATCTTTCCCGTTTTGACTCACATTGTCTCCTATGGTGCCCTGACCACCAGCCATTTCCTTGACACAGTCGCCTTAGTCACTGTGTCTACCGCCGGGTTTGTTCACGGGCGGTATGTCCTAAGTAGCATTTACGCGGTGTGTGCCCTGGCCGCGTTGACTTGCTTCGTCATTAGGTTTGCAAAGAATTGCATGTCCTGGCGCTACGCGTGTACCAGGTATACCAACTTTCTTCTGGACACTAAGGGCAAACTCTATCGTTGGCGGTCGCCTGTCATCATAGAGAAAAGGGGCAAAGTTGAGGTCGAAGGTCATCTTATC
>6576_NEBIH_2015_HU
GCCAGCGCCAACAGCAGCTCCCATCTACAGCTGATTTACAACTTGACGCTATGTGAGCTGAATGGCACAGATTGGCTAGCTAACAAATTTGATTGGGCGGTGGAGAGTTTTGTCATCTTTCCCGTTTTGACTCACATTGTCTCCTATGGTGCCCTCACTACTAGCCATTTCCTTGACACAGTCGCTTTAGTCACTGTGTCCACCGCCGGTTTTTTTCACGGGCGGTATGTCCTAAGTAGCATCTACGCGGTCTGTGCCCTGGCTGCGTTGACTTGCTTCGTCATTAGGTTTGCAAAGAATTGCATGTCCTGGCGCTACGCGTGTACCAGATATACCAACTTTCTTCTGGACACCAAGGGCAGACTCTATCGTTGGCGGTCGCCTGTCATCATAGAGAGAAGGGGCAAAGTTGAGGTCGAAGGTCATCTGATC
>60499_56-60_NEBIH_2017_HU
GCCAACGGAAACAGCAGCTCCCATCTACAGCTGATTTACAACTTGACGCTATGTGAGCTGAATGGCACAGATTGGCTAGCTAACAAATTTGATTGGGCAGTGGAGAGTTTTGTCATTTTTCCCGTTTTGACTCACATTGTCTCCTATGGTGCTCTCACCACTAGCCATTTCCTTGACACAGTCGCTTTAGTCACTGTGTCTACCGCCGGTTTTCTTCACGGGCGGTATGTCCTAAGTAGCATCTACGCGGTCTGTGCCCTGGCTGCGTTGACTTGCTTTGTCATTAGGTTTGCAAAGAATTGCATGTCCTGGCGCTACGCGTGTACCAGATATACCAACTTTCTTCTGGACACCAAGGGCAGACTCTATCGTTGGCGGTCGCCTGTCATCATAGAGAGAAGGGGCAAAGTTGAGGTCGAAGGTCATCTGATC
>25004_NEBIH_2016_HU
GCCAACGGAAACAGCAGCTCCCATCTACAGCTGATTTACAACTTGACGCTATGTGAGCTGAATGGCACAGATTGGCTAGCTAACAAATTTGATTGGGCAGTGGAGAGTTTTGTCATCTTTCCCGTTTTGACTCACATTGTCTCCTATGGTGCTCTCACCACTAGCCATTTCCTTGACACAGTCGCTTTAGTCACTGTGTCTACCGCCGGTTTTCTTCACGGGCGGTATGTCCTAAGTAGCATCTACGCGGTCTGTGCCCTGGCTGCGTTGACTTGCTTCGTCATTAGGTTTGCAAAGAATTGCATGTCCTGGCGCTACGCGTGTACCAGATATACCAACTTTCTTCTGGACACCAAGGGCAGACTCTATCGTTGGCGGTCGCCTGTCATCATAGAGAGAAGGGGCAAAGTTGAGGTCGAAGGTCATCTGATC
>42487_NEBIH_2016_HU
GCCAACGGAAACAGCAGCTCCCATCTACAGCTGATTTACAACTTGACGCTATGTGAGCTGAATGGCACAGATTGGCTAGCTAACAAATTTGATTGGGCAGTGGAGAGTTTTGTCATTTTTCCCGTTTTGACTCACATTGTCTCCTATGGTGCTCTCACCACTAGCCATTTCCTTGACACAGTCGCTTTAGTCACTGTGTCTACCGCCGGTTTTCTTCACGGGCGGTATGTCCTAAGTAGCATCTACGCGGTCTGTGCCCTGGCTGCGTTGACTTGCTTCGTCATTAGGTTTGCAAAGAATTGCATGTCCTGGCGCTACGCGTGTACCAGATATACCAACTTTCTTCTGGACACCAAGGGCAGACTCTATCGTTGGCGGTCGCCTGTCATCATAGAGAGAAGRGGCAAAGTTGAGGTCGAAGGTCATCTGATC
>35565_96-100_NEBIH_2017_HU
GCCAACGGAAACAGCAGCTCCCATCTACAGCTGATTTACAACTTGACGCTATGTGAGCTGAATGGCACAGATTGGCTAGCTAACAAATTTGATTGGGCAGTGGAGAGTTTTGTCATTTTTCCCGTTTTGACTCACATTGTCTCCTATGGTGCTCTCACCACTAGCCATTTCCTTGACACAGTCGCTTTAGTCACTGTGTCTACCGCCGGTTTTCTTCACGGGCGGTATGTCCTAAGTAGCATCTACGCGGTCTGTGCCCTGGCTGCGTTGACTTGCTTCGTCATTAGGTTTGCAAAGAATTGCATGTCCTGGCGCTACGCGTGTACCAGATATACCAACTTTCTTCTGGACACCAAGGGCAGACTCTATCGTTGGCGGTCGCCTGTCATCATAGAGAGAAGGGGCAAAGTTGAGGTCGAAGGTCATCTGATC
>3158_11-15_NEBIH_2017_HU
GCCAACGGAAACAGCAGCTCCCATCTACAGCTGATTTACAACTTGACGCTATGTGAGCTGAATGGCACAGATTGGCTAGCTAACAAATTTGATTGGGCAGTGGAGAGTTTTGTCATTTTTCCCGTTTTGACTCACATTGTCTCCTATGGTGCTCTCACCACTAGCCATTTCCTTGACACAGTCGCTTTAGTCACTGTGTCTACCGCCGGTTTTCTTCACGGGCGGTATGTCCTAAGTAGCATCTACGCGGTCTGTGCCCTGGCTGCGTTGACTTGCTTCGTCATTAGGTTTGCAAAGAATTGCATGTCCTGGCGCTACGCGTGTACCAGATATACCAACTTTCTTCTGGACACCAAGGGCAGACTCTATCGTTGGCGGTCGCCTGTCATCATAGAGAGAAGGGGCAAAGTTGAGGTCGAAGGTCATCTGATC
>107f_NEBIH_2020_HU
GCCAGCAACAGCAGCAGCTCCCATCTACAGCTGATTTACAACTTGACGCTATGTGAGCTGAATGGCACAGATTGGCTAGCTAACAGATTTGATTGGGCAGTGGAGAGTTTTGTCATCTTTCCCGTTCTGACTCACATTGTCTCCTATGGTGCCCTCACTACCAGCCATTTCCTTGACACAGTCGCTTTAGTCACTGTGTCCACCGCCGGTTTTTTTCACGGGCGGTATGTCCTAAGTAGCATCTACGCGGTCTGTGCCCTGGCTGCGTTGACTTGCTTCGTCATTAGGTTTGCAAAGAATTGCATGTCCTGGCGCTACGCGTGCACCAGATATACCAACTTTCTTCTGGACACTAAAGGCAAACTCTATCGTTGGCGGTCGCCTGTCATCATAGAGAAAAGGGGCAAAGTTGAGGTCGAAGGTCATCTGATC
>122f_NEBIH_2020_HU
GCCAGCAACAGCAGCAGCTCCCATCTACAGCTGATTTACAACTTGACGCTATGTGAGCTGAATGGCACAGATTGGCTAGCTAACAGATTTGATTGGGCAGTGGAGAGTTTTGTCATCTTTCCCGTTCTGACTCACATTGTCTCCTATGGTGCCCTCACTACCAGCCATTTCCTTGACACAGTCGCTTTAGTCACTGTGTCCACCGCCGGTTTTTTTCACGGGCGGTATGTCCTAAGTAGCATCTACGCGGTCTGTGCCCTGGCTGCGTTGACTTGCTTCGTCATTAGGTTTGCAAAGAATTGCATGTCCTGGCGCTACGCGTGCACCAGATATACCAACTTTCTTCTGGACACTAAAGGCAAACTCTATCGTTGGCGGTCGCCTGTCATCATAGAGAAAAGGGGCAAAGTTGAGGTCGAAGGTCATCTGATC
>156f_NEBIH_2020_HU
GCCAGCAACAGCAGCAGCTCCCATCTACAGCTGATTTACAACTTGACGCTATGTGAGCTGAATGGCACAGATTGGCTAGCTAACAGATTTGATTGGGCAGTGGAGAGTTTTGTCATCTTTCCCGTTCTGACTCACATTGTCTCCTATGGTGCCCTCACTACCAGCCATTTCCTTGACACAGTCGCTTTAGTCACTGTGTCCACCGCCGGTTTTTTTCACGGGCGGTATGTCCTAAGTAGCATCTACGCGGTCTGTGCCCTGGCTGCGTTGACTTGCTTCGTCATTAGGTTTGCAAAGAATTGCATGTCCTGGCGCTACGCGTGCACCAGATATACCAACTTTCTTCTGGACACTAAAGGCAAACTCTATCGTTGGCGGTCGCCTGTCATCATAGAGAAAAGGGGCAAAGTTGAGGTCGAAGGTCATCTGATC
>47206_125_NEBIH_2020_HU
GCCAGCAACAGCAGCAGCTCCCATCTACAGCTGATTTACAACTTGACGCTATGTGAGCTGAATGGCACAGATTGGCTAGCTAACAGATTTGATTGGGCAGTGGAGAGTTTTGTCATCTTTCCCGTTCTGACTCACATTGTCTCCTATGGTGCCCTCACTACCAGCCATTTCCTTGACACAGTCGCTTTAGTCACTGTGTCCACCGCCGGTTTTTTTCACGGGCGGTATGTCCTAAGTAGCATCTACGCGGTCTGTGCCCTGGCTGCGTTGACTTGCTTCGTCATTAGGTTTGCAAAGAATTGCATGTCCTGGCGCTACGCGTGCACCAGATATACCAACTTTCTTCTGGACACTAAAGGCAAACTCTATCGTTGGCGGTCGCCTGTCATCATAGAGAAAAGGGGCAAAGTTGAGGTCGAAGGTCATCTGATC
>47206_150_NEBIH_2020_HU
GCCAGCAACAGCAGCAGCTCCCATCTACAGCTGATTTACAACTTGACGCTATGTGAGCTGAATGGCACAGATTGGCTAGCTAACAGATTTGATTGGGCAGTGGAGAGTTTTGTCATCTTTCCCGTTCTGACTCACATTGTCTCCTATGGTGCCCTCACTACCAGCCATTTCCTTGACACAGTCGCTTTAGTCACTGTGTCCACCGCCGGTTTTTTTCACGGGCGGTATGTCCTAAGTAGCATCTACGCGGTCTGTGCCCTGGCTGCGTTGACTTGCTTCGTCATTAGGTTTGCAAAGAATTGCATGTCCTGGCGCTACGCGTGCACCAGATATACCAACTTTCTTCTGGACACTAAAGGCAAACTCTATCGTTGGCGGTCGCCTGTCATCATAGAGAAAAGGGGCAAAGTTGAGGTCGAAGGTCATCTGATC
>46978_4_NEBIH_2020_HU
GCCAGCAACAGCAGCAGCTCCCATCTACAGCTGATTTACAACTTGACGCTATGTGAGCTGAATGGCACAGATTGGCTAGCTGACAGATTTGATTGGGCAGTGGAGAGTTTTGTCATCTTTCCCGTTCTGACTCACATTGTCTCCTATGGTGCCCTCACTACCAGCCATTTCCTTGACACAGTCGCTTTAGTCACTGTGTCCACCGCCGGTTTTTTTCACGGGCGGTATGTCCTAAGTAGCATCTACGCGGTCTGTGCCCTGGCTGCGTTGACTTGCTTCGTCATTAGGTTTGCAAAGAATTGCATGTCCTGGCGCTACGCGTGCACCAGATATACCAACTTTCTTCTGGACACTAAAGGCAAACTCTATCGTTGGCGGTCGCCTGTCATCATAGAGAAAAGGGGCAAAGTTGAGGTCGAGGGTCATCTGATC
>40533_NEBIH_2020_HU
GCCAGCAACGGCAGCAGCTCCCATCTACAGCTGATTTACAACTTGACGCTATGTGAGCTGAATGGCACAGATTGGCTAGCTGACAGATTTGATTGGGCAGTGGAGAGTTTTGTCATCTTTCCCGTTCTGACTCACATTGTCTCCTATGGTGCCCTCACTACCAGCCATTTCCTTGACACAGTCGCTTTAGTCACTGTGTCCACCGCCGGTTTTTTTCACGAGCGGTATGTCCTAAGTAGCATCTACGCGGTCTGTGCCCTGGCTGCGTTGACTTGCTTCGTCATTAGGTTTGCAAAGAATTGCATGTCCTGGCGCTACGCGTGCACCAGATATACCAACTTTCTTCTGGACACTAAAGGCAAACTCTATCGTTGGCGGTCGCCTGTCATCATAGAGAAAAGGGGCAAAGTTGAGGTCGAAGGTCATCTGATC
>32023_6-10_NEBIH_2020_HU
GCCAGCAACGGCAGCAGCTCCCATCTACAGCTGATTTACAACTTGACGCTATGTGAGCTGAATGGCACAGATTGGCTAGCTGACAGATTTGATTGGGCAGTGGAGAGTTTTGTCATCTTTCCCGTTCTGACTCACATTGTCTCCTATGGTGCCCTCACTACCAGCCATTTCCTTGACACAGTCGCTTTAGTCACTGTGTCCACCGCCGGTTTTTTTCACGAGCGGTATGTCCTAAGTAGCATCTACGCGGTCTGTGCCCTGGCTGCGTTGACTTGCTTCGTCATTAGGTTTGCAAAGAATTGCATGTCCTGGCGCTACGCGTGCACCAGATATACCAACTTTCTTCTGGACACTAAAGGCAAACTCTATCGTTGGCGGTCGCCTGTCATCATAGAGAAAAGGGGCAAAGTTGAGGTCGAAGGTCATCTGATC
>46978_1_NEBIH_2020_HU
GCCAGCAACAGCAGCAGCTCCCATCTACAGCTGATTTACAACTTGACGCTATGTGAGCTGAATGGCACAGATTGGCTAGCTGACAGATTTGATTGGGCAGTGGAGAGTTTTGTCATCTTTCCCGTTCTGACTCACATTGTCTCCTATGGTGCCCTCACTACCAGCCATTTCCTTGACACAGTCGCTTTAGTCACTGTGTCCACCGCCGGTTTTTTTCACGAGCGGTATGTCCTAAGTAGCATCTACGCGGTCTGTGCCCTGGCTGCGTTGACTTGCTTCGTCATTAGGTTTGCAAAGAATTGCATGTCCTGGCGCTACGCGTGCACCAGATATACCAACTTTCTTTTGGACACTAAAGGCAAACTCTATCGTTGGCGGTCGCCTGTCATCATAGAGAAAAGGGGCAAAGTTGAGGTCGAAGGTCATCTGATC
>46978_11_NEBIH_2020_HU
GCCAGCAACAGCAGCAGCTCCCATCTACAGCTGATTTACAACTTGACGCTATGTGAGCTGAATGGCACAGATTGGCTAGCTGACAGATTTGATTGGGCAGTGGAGAGTTTTGTCATCTTTCCCGTTCTGACTCACATTGTCTCCTATGGTGCCCTCACTACCAGCCATTTCCTTGACACAGTCGCTTTAGTCACTGTGTCCACCGCCGGTTTTTTTCACGAGCGGTATGTCCTAAGTAGCATCTACGCGGTTTGTGCCCTGGCTGCGTTGACTTGCTTCGTCATTAGGTTTGCAAAGAATTGCATGTCCTGGCGCTACGCGTGCACCAGATATACCAACTTTCTTCTGGACACTAAAGGCAAACTCTATCGTTGGCGGTCGCCTGTCATCATAGAGAAAAGGGGCAAAGTTGAGGTCGAAGGTCATCTGATC
>64196_2_NEBIH_2020_HU
GCCAGCAACCACAGCAGCTCCCATCTACAGCTGATTTACAACTTGACGCTATGTGAGCTGAATGGCACAGATTGGCTAGCTAACAAATTTGATTGGGCAGTGGAGAGTTTTGTAATCTTTCCCGTTTTGACTCACATCGTCTCTTATGGTGCCCTCACTACTAGCCATTTCCTTGACACAGTCGCTTTAGTCACTGTGTCTACCGCCGGGTTTGTTCACGGGCGGTATGTCCTAAGTAGCATCTACGCGGTCTGTGCCCTGGCTGCGTTGACTTGCTTCGTCATTAGGTTTGCAAAGAATTGCATGTCCTGGCGTTACGCGTGTACCAGATATACCAACTTTATTCTGGACACTAAGGGCAGACTCTATCGTTGGCGGTCGCCGGTCATCATAGAGAAAAGGGGCAAAGTTGAGGTCGAAGGCCATCTGATC
>56612_81-85_NEBIH_2020_HU
GCCAGCAACAACAGCAGCTCCCATCTACAGCTGATTTACAACTTGACGCTATGTGAGCTGAATGGCACAGATTGGCTAGCTAACAAATTTGATTGGGCAGTGGAGAGTTTTGTCATTTTTCCCGTTTTGACTCACATTGTCTCCTATGGTGCCCTCACTACTAGCCATTTCCTTGACACAGTCGCTTTAGTCACTGTTTCTACCGCCGGGTTTGTTCACCAGCGGTATGTCCTAAGTAGCATCTACGCGGTCTGTGCCCTGGCCGCGTTGACTTGCTTCGTCATTAGGTTTGCAAAGAATTGCATGTCCTGGCGCTACGCGTGTACCAGACATACCAACTTTCTTCTGGACACTAAGGGCAGACTCTATCGTTGGCGGTCGCCTGTCATCATAGAGAAAAGGGGCAAAGTTGAGGTCGAAGGTCATCTGATC
>56612_40-44_NEBIH_2020_HU
GCCAGCAACAGCAGCAGCTCCCATCTACAGCTGATTTACAACTTGACGCTATGTGAGCTGAATGGCACGGATTGGCTAGCTAACAAATTTGATTGGGCAGTGGAGAGTTTTGTCATCTTTCCCGTTTTGACTCACATTGTCTCCTATGGTGCCCTCACTACCAGCCATTTCCTTGACACAGTCGCTTTAGTCACTGTGTCTACCGCCGGGTTTGTTCACGGGCGGTATGTCCTAAGTAGCATCTACGCGGTCTGTGCCCTGGCTGCGTTGACTTGCTTCATCATTAGGTTTGCAAAGAATTGCATGTCCTGGCGCTACGCGTGTACCAGATATACCAACTTTCTTCTGGACACTAAGGGCAAACTCTATCGTTGGCAGTCGCCTGTCATTATAGAGAAAAGGGGCAAAGTTGAGGTCGAAGGTCATCTGATC
>56612_45-49_NEBIH_2020_HU
GCCAGCAACAGCAGCAGCTCCCATCTACAGCTGATTTACAACTTGACGCTATGTGAGCTGAATGGCACGGATTGGCTAGCTAACAAATTTGATTGGGCAGTGGAGAGTTTTGTCATCTTTCCCGTTTTGACTCACATTGTCTCCTATGGTGCCCTCACTACCAGCCATTTCCTTGACACAGTCGCTTTAGTCACTGTGTCTACCGCCGGGTTTGTTCACGGGCGGTATGTCCTAAGTAGCATCTACGCGGTCTGTGCCCTGGCTGCGTTGACTTGCTTCATCATTAGGTTTGCAAAGAATTGCATGTCCTGGCGCTACGCGTGTACCAGATATACCAACTTTCTTCTGGACACTAAGGGCAAACTCTATCGTTGGCGGTCGCCTGTCATTATAGAGAAAAGGGGCAAAGTTGAGGTCGAGGGTCATCTGATC
>23920_28_NEBIH_2017_HU
GCCAGCAACAGCAACAGCTCCCATCTACAGCTGATTTACAACTTGACGCTATGTGAGCTGAATGGCACAGATTGGCTAGCTGACAAATTTGATTGGGCAGTGGAGAGTTTTGTCATCTTTCCCGTTTTAACTCACATTGTCTCCTATGGTGCCCTCACTACCAGCCATTTTCTTGACACAGTCGCTTTAGTCACTGTGTCTACCGCCGGGTTTGTTCACGGGCGGTATGTCCTAAGTAGCATCTACGCGGTCTGTGCCCTGGCTGCGTTGACTTGCTTCGTCATTAGGTTTGCAAAGAATTGCATGTCCTGGCGCTACGCGTGTACTAGATATACCAACTTTCTTCTGGACACTAAGGGCAGACTCTATCGATGGCGGTCGCCTGTCATCATAGAGAAAAGGGGCAAAGTTGAGGTCGAAGGTCACCTGATC
>59074_NEBIH_2015_HU
GCCAGCAACGGCAGCAGCTCCCATCTACAGCTGATTTACAACTTGACGCTATGTGAGCTGAATGGCACAGATTGGCTAAATAACAAATTTGATTGGGCAGTGGAGAGTTTTGTCATCTTTCCCGTTTTGACTCACATTGTCTCCTATGGTGCCCTTACTACCAGCCATTTCCTTGACACAGTCGCTTTAGTCACTGTGTCTACCGCCGGGTTTGTTCACGGGCGGTATGTCCTAAGTAGCATCTACGCGGTCTGTGCCCTGGCTGCGTTGACTTGCTTCGTCATTAGGTTTGCAAAGAATTGCATGTCCTGGCGCTACGCGTGTACCAGATATACCAACTTTCTTCTAGACACTAAGGGCAGACTCTATCGTTGGCGGTCGCCTG-----------------------------------------------
>27125_NEBIH_2011_HU
GCCAGCAACGACAGCAGCTCCCATCTACAGCTGATTTACAACTTGACGCTATGTGAGCTGAATGGCACAGATTGGCTAGCTAACAAATTTGATTGGGCAGTGGAGAGTTTTGTCATCTTTCCCGTTTTGACTCACATTGTCTCCTATGGTGCCCTCACTACCAGCCATTTCCTTGACACAGTCGCTTTAGTCACTGTGTCTACCGCCGGGTTTGTTCACGGGCGGTATGTCCTAAGTAGCATCTACGCGGTCTGTGCCCTGGCTGCGTTGACTTGCTTCGTCATTAGGTTTGCAAAGAATTGCATGTCCTGGCGCTACGCGTGTACCAGATATACCAACTTTCTTCTGGACACTAAGGGCGGACTCTATCGTTGGCGGTCGCCTGTCATCATAGAGAAAAGGGGCAAAGTTGAGGTCGAAGGTCATCTGATC
>7703_NEBIH_2013_HU
GCCAGCAACGACAGCAGCTCCCATCTACAGCTGATTTACAACTTGACGCTATGTGAGCTGAATGGCACAGATTGGCTAGCTAACAAATTTGATTGGGCAGTGGAGAGTTTTGTCATCTTTCCCGTTTTGACTCACATTGTCTCCTATGGTGCCCTCACTACCAGCCATTTCCTTGACACAGTCGCTTTAGTCACTGTGTCTACCGCCGGGTTTGTTCACGGGCGGTATGTCCTAAGTAGCATCTACGCGGTCTGTGCCCTGGCTGCGTTGACTTGCTTCGTCATTAGGTTTGCAAAGAATTGCATGTCCTGGCGCTACGCGTGTACCAGATATACCAACTTTCTTCTGGACACTAAGGGCGGACTCTATCGTTGGCGGTCGCCTGTCATCATAGAGAAAAGGGGCAAAGTTGAGGTCGAAGGTCATCTGATC
>61748_NEBIH_2015_HU
GCCAGCAACAACAGCAGCTCCCATCTACAGCTGATTTACAACTTGACGCTATGTGAGCTGAATGGCACAGATTGGCTAGCTAACAAATTTGATTGGGCAGTGGAGAGTTTTGTCATCTTTCCCGTTTTAACTCACATTGTCTCCTATGGTGCCCTCACTACCAGCCATTTCCTTGACACAGTCGCTTTAGTCACTGTGTCTACCGCCGGGTTTGTTCACGGGCGGTATGTCCTAAGTAGCATCTACGCGGTCTGTGCCCTGGCTGCGTTGACTTGCTTCGTCATTAGGTTTGCAAAGAATTGCATGTCCTGGCGCTACGCGTGTACCAGATATACCAACTTTCTTCTGGACACTAAGGGCAGACTCTATCGCTGGCGGTCGCCTGTCATCATAGAGAAAAGGGGCAAAGTTGAGGTCGAAGGTCATCTGATC
